# Supplementary material for: Gene inversion potentiates bacterial evolvability and virulence
Source: Nat Commun. 2018 Nov 7;9:4662. doi: 10.1038/s41467-018-07110-3 (PMC6220195; doi:10.1038/s41467-018-07110-3)
Supplement: Supplementary file 4 — Supplementary Data 1 [file 41467_2018_7110_MOESM4_ESM.txt]

Gene Name		purC		emrB		Rv0784		Rv0785		Rv0786c		Rv0787		Rv0787A		purQ		Rv0789c		Rv0791c		Rv0792c		Rv0793		Rv0794c		Rv0797		cfp29		Rv0799c		pepC		Rv0801		esxI		esxJ		Rv1041c		Rv1042c		Rv1047		Rv1149
Strand		+		-		+		+		-		+		+		+		-		-		-		+		-		+		-		-		+		+		-		-		-		-		+		+
CDS_start (ref)		873343		876821		878638		879340		881078		881459		882524		882760		883454		884800		885840		886719		887140		890388		891475		892269		893318		894631		1160547		1160858		1164575		1165095		1169423		1277893
CDS_end (ref)		874233		878440		879321		881037		881713		882415		882760		883431		884050		885840		886646		887021		888636		891479		892269		893273		894616		894975		1160828		1161151		1165435		1165499		1170667		1278297
Function		phosphoribosylaminoimidazole-succinocarboxamidesynthase		multidrug resistance protein EmrB		hypothetical protein		KsdD-like steroid dehydrogenase		hypothetical protein		hypothetical protein		hypothetical protein		phosphoribosylformylglycinamidine synthase		hypothetical protein		hypothetical protein		transcriptional regulator		monooxygenase		oxidoreductase		insertion sequence element IS1547 transposase		hypothetical protein		hypothetical protein		M18 family aminopeptidase		hypothetical protein		ESAT-6 like protein EsxI		ESAT-6 like protein EsxJ		IS2-like transposase		IS2-like transposase		transposase		transposase
# of inverted alleles		1		1		1		1		1		1		1		1		1		1		1		1		1		1		1		1		1		1		1		4		6		8		1		8
Mtb strain	GC Skew	Orientation	GC Skew	Orientation	GC Skew	Orientation	GC Skew	Orientation	GC Skew	Orientation	GC Skew	Orientation	GC Skew	Orientation	GC Skew	Orientation	GC Skew	Orientation	GC Skew	Orientation	GC Skew	Orientation	GC Skew	Orientation	GC Skew	Orientation	GC Skew	Orientation	GC Skew	Orientation	GC Skew	Orientation	GC Skew	Orientation	GC Skew	Orientation	GC Skew	Orientation	GC Skew	Orientation	GC Skew	Orientation	GC Skew	Orientation	GC Skew	Orientation	GC Skew	Orientation	GC Skew
Ref_H37Rv	-0.01754386	co-directional	-0.013565891	head-on	0.087420043	co-directional	0.10989011	co-directional	0.061425061	head-on	0.03875969	co-directional	0.205479452	co-directional	0.096629213	co-directional	0.128865979	head-on	0.031203566	head-on	-0.015384615	head-on	-0.044334975	co-directional	-0.016815035	head-on	-0.086657497	co-directional	0.00998004	head-on	0.062200957	head-on	0.016685206	co-directional	0.098214286	co-directional	-0.011111111	head-on	-0.085106383	head-on	0.035587189	head-on	-0.178707224	head-on	-0.126353791	co-directional	-0.178707224	head-on	0.086021505
GCA_000008585	-0.01754386	co-directional	-0.014436959	head-on	0.074204947	co-directional	0.109074244	co-directional	0.061425061	head-on	0.008097166	co-directional	0.205479452	co-directional	0.096629213	co-directional	0.128865979	head-on	0.031203566	head-on							-0.098296199	co-directional	0.00998004	head-on	0.062200957	head-on	0.017777778	co-directional			-0.011111111	head-on	-0.092682927	head-on					-0.125301205	co-directional			0.091891892
GCA_000016145	-0.01754386	co-directional	-0.013565891	head-on	0.087420043	co-directional	0.10989011	co-directional	0.061425061	head-on	0.03875969	co-directional	0.205479452	co-directional	0.096629213	co-directional	0.128865979	head-on	0.031203566	head-on	-0.015384615	head-on	-0.044334975	co-directional	-0.016815035	head-on	-0.086657497	co-directional	0.00998004	head-on	0.062200957	head-on	0.016685206	co-directional	0.098214286	co-directional	-0.011111111	head-on	-0.085106383	head-on	0.035587189	head-on	-0.178707224	head-on	-0.126353791	co-directional	-0.178707224	head-on	0.086021505
GCA_000016925	-0.01754386	co-directional	-0.013565891	head-on	0.087420043	co-directional	0.109074244	co-directional	0.061425061	head-on	0.037151703	co-directional	0.205479452	co-directional	0.096629213	co-directional	0.128865979	head-on	0.028231798	head-on	-0.015384615	head-on	-0.044334975	co-directional	-0.016815035	head-on	-0.105691057	co-directional	0.00998004	head-on	0.062200957	head-on	0.017777778	co-directional	0.098214286	co-directional	-0.011111111	head-on	-0.085106383	head-on	-0.037300178	co-directional	-0.178707224	head-on	-0.125301205	co-directional	-0.178707224	head-on	0.090909091
GCA_000023625	-0.01754386	co-directional	-0.016361886	head-on	0.087866109	co-directional	0.109074244	co-directional	0.061425061	head-on	0.037151703	co-directional	0.205479452	co-directional	0.096629213	co-directional	0.128865979	head-on	0.028231798	head-on	-0.015384615	head-on	-0.044334975	co-directional	-0.016815035	head-on	-0.105691057	co-directional	0.00998004	head-on	0.062200957	head-on	0.017777778	co-directional	0.098214286	co-directional	-0.011111111	head-on	0.076086957	co-directional	-0.035587189	co-directional	-0.178707224	head-on	-0.117033604	co-directional	-0.178707224	head-on	0.076086957
GCA_000153685	-0.01754386	co-directional	-0.013565891	head-on	0.087866109	co-directional	0.109074244	co-directional	0.029069767	head-on	0.033834586	co-directional	0.205479452	co-directional	0.096629213	co-directional	0.128865979	head-on	0.031203566	head-on	-0.015384615	head-on	-0.044334975	co-directional	-0.016815035	head-on	-0.086657497	co-directional	0.011952191	head-on	0.062200957	head-on	0.017777778	co-directional	0.098214286	co-directional	-0.011111111	head-on	-0.085106383	head-on	-0.035587189	co-directional	-0.178707224	head-on	-0.117033604	co-directional	-0.178707224	head-on	0.086021505
GCA_000154585	-0.01754386	co-directional	-0.014548982	head-on	0.087866109	co-directional	0.109074244	co-directional	0.004048583	head-on	0.037151703	co-directional	0.205479452	co-directional	0.096629213	co-directional	0.128865979	head-on	0.028231798	head-on	-0.015384615	head-on	-0.044334975	co-directional	-0.016815035	head-on	-0.105691057	co-directional	0.00998004	head-on	0.062200957	head-on	0.017777778	co-directional	0.098214286	co-directional	-0.011111111	head-on	0.076086957	co-directional	-0.035587189	co-directional	-0.178707224	head-on	-0.117033604	co-directional	-0.178707224	head-on	0.076086957
GCA_000154605	-0.01754386	co-directional	-0.014548982	head-on	0.087866109	co-directional	0.109074244	co-directional	0.061425061	head-on	0.008097166	co-directional	0.205479452	co-directional	0.096629213	co-directional	0.128865979	head-on	0.028231798	head-on	-0.015384615	head-on	-0.044334975	co-directional	-0.016815035	head-on	-0.105691057	co-directional	0.00998004	head-on	0.062200957	head-on	0.017777778	co-directional	0.098214286	co-directional	-0.011111111	head-on	0.076086957	co-directional	-0.035587189	co-directional			-0.125301205	co-directional			0.076086957
GCA_000193185	-0.01754386	co-directional	-0.013565891	head-on	0.087420043	co-directional	0.109074244	co-directional	0.061425061	head-on	0.037151703	co-directional	0.205479452	co-directional	0.096629213	co-directional	0.128865979	head-on	0.031203566	head-on	-0.015384615	head-on	-0.044334975	co-directional	-0.016815035	head-on	-0.103896104	co-directional	0.00998004	head-on	0.063897764	head-on	0.017777778	co-directional	0.098214286	co-directional	-0.011111111	head-on	-0.090909091	head-on	0.037433155	head-on	-0.175572519	head-on	0.12907117	head-on	-0.175572519	head-on	0.086021505
GCA_000224435	-0.01754386	co-directional	-0.013565891	head-on	0.087420043	co-directional	0.109074244	co-directional	0.004048583	head-on	0.037151703	co-directional	0.205479452	co-directional	0.096629213	co-directional	0.128865979	head-on	0.028231798	head-on	-0.015384615	head-on	-0.044334975	co-directional	-0.016815035	head-on	-0.103896104	co-directional	0.00998004	head-on	0.062200957	head-on	0.017777778	co-directional	0.098214286	co-directional	-0.011111111	head-on	-0.085106383	head-on	0.035587189	head-on	-0.178707224	head-on	-0.12907117	co-directional	-0.178707224	head-on	-0.085106383
GCA_000270345	-0.01754386	co-directional	-0.015384615	head-on	0.087420043	co-directional	0.110287303	co-directional	0.004048583	head-on	0.037151703	co-directional			0.096629213	co-directional	0.138263666	head-on	0.031203566	head-on	-0.015384615	head-on	-0.044334975	co-directional	-0.016815035	head-on	-0.103896104	co-directional	0.00998004	head-on	0.066022544	head-on	0.017777778	co-directional	0.098214286	co-directional					0.159010601	head-on	-0.171875	head-on	-0.119351101	co-directional	-0.171875	head-on
GCA_000270365	-0.01754386	co-directional	-0.016330451	head-on	0.087420043	co-directional	0.110287303	co-directional	0.026706231	head-on	0.045774648	co-directional			0.096629213	co-directional	0.138263666	head-on	0.031203566	head-on	-0.015384615	head-on	-0.044334975	co-directional	-0.016815035	head-on	-0.103896104	co-directional	0.00998004	head-on	0.063897764	head-on	0.017777778	co-directional	0.098214286	co-directional					0.159010601	head-on	-0.171875	head-on	-0.123094959	co-directional	-0.171875	head-on
GCA_000277085	-0.01754386	co-directional	-0.014548982	head-on	0.087866109	co-directional	0.109074244	co-directional	0.061425061	head-on			0.205479452	co-directional	0.096629213	co-directional	0.128865979	head-on					-0.044334975	co-directional			-0.103896104	co-directional	0.00998004	head-on	0.065810594	head-on	0.02	co-directional	0.098214286	co-directional	-0.011111111	head-on	-0.085106383	head-on	0.035587189	head-on	-0.178707224	head-on	-0.125301205	co-directional	-0.178707224	head-on	0.090909091
GCA_000277105	-0.01754386	co-directional			0.087866109	co-directional			0.061425061	head-on			0.205479452	co-directional	0.096629213	co-directional	0.128865979	head-on	0.029761905	head-on	-0.013435701	head-on	-0.044334975	co-directional					0.00998004	head-on	0.065810594	head-on			0.093333333	co-directional	0.011111111	co-directional	-0.085106383	head-on	0.037433155	head-on	-0.175572519	head-on	-0.126353791	co-directional	-0.175572519	head-on	0.091891892
GCA_000277735	-0.01754386	co-directional	-0.013565891	head-on	0.087420043	co-directional	0.10989011	co-directional	0.061425061	head-on	0.03875969	co-directional	0.205479452	co-directional	0.096629213	co-directional	0.128865979	head-on	0.031203566	head-on	-0.015384615	head-on	-0.044334975	co-directional	-0.016815035	head-on	-0.086657497	co-directional	0.00998004	head-on	0.062200957	head-on	0.016685206	co-directional	0.098214286	co-directional	-0.011111111	head-on	-0.085106383	head-on	0.035587189	head-on	-0.178707224	head-on	-0.126353791	co-directional	-0.178707224	head-on	0.086021505
GCA_000331445	-0.01754386	co-directional	-0.013565891	head-on	0.087420043	co-directional	0.109074244	co-directional	0.004048583	head-on	0.037151703	co-directional	0.205479452	co-directional	0.096629213	co-directional	0.128865979	head-on	0.031203566	head-on	-0.015384615	head-on	-0.044334975	co-directional	-0.016815035	head-on	-0.086657497	co-directional	0.011952191	head-on	0.062200957	head-on	0.017777778	co-directional	0.098214286	co-directional	-0.011111111	head-on	-0.085106383	head-on	0.035587189	head-on	-0.178707224	head-on	-0.125301205	co-directional	-0.178707224	head-on	0.086021505
GCA_000364825	-0.01754386	co-directional	-0.013565891	head-on	0.087866109	co-directional	0.109074244	co-directional	0.061425061	head-on			0.205479452	co-directional	0.096629213	co-directional			0.031203566	head-on	-0.015384615	head-on	-0.044334975	co-directional	-0.016815035	head-on			0.00998004	head-on	0.063897764	head-on	0.017777778	co-directional	0.098214286	co-directional	-0.011111111	head-on	-0.085106383	head-on	0.037433155	head-on	-0.175572519	head-on	-0.126353791	co-directional	-0.175572519	head-on	0.086021505
GCA_000389925	-0.01754386	co-directional	-0.013565891	head-on	0.087866109	co-directional	0.109074244	co-directional					0.205479452	co-directional							-0.015384615	head-on	-0.044334975	co-directional			-0.086657497	co-directional	0.00998004	head-on	0.062200957	head-on					-0.011111111	head-on	-0.085106383	head-on	0.035587189	head-on	-0.178707224	head-on	-0.126353791	co-directional	-0.178707224	head-on	0.086021505
GCA_000389945	-0.01754386	co-directional	-0.013565891	head-on	0.087866109	co-directional	0.109074244	co-directional	0.061425061	head-on			0.205479452	co-directional	0.096629213	co-directional			0.029761905	head-on	-0.015384615	head-on	-0.044334975	co-directional	-0.016815035	head-on	-0.085399449	co-directional	0.00998004	head-on	0.062200957	head-on	0.023188406	co-directional	0.093333333	co-directional	-0.011111111	head-on	-0.085106383	head-on	0.037433155	head-on	-0.175572519	head-on	-0.126353791	co-directional	-0.175572519	head-on	0.091891892
GCA_000400615	-0.01754386	co-directional	-0.013565891	head-on	0.087420043	co-directional	0.110287303	co-directional	0.004048583	head-on	0.037151703	co-directional	0.205479452	co-directional	0.096629213	co-directional	0.138263666	head-on	0.031203566	head-on	-0.015384615	head-on	-0.044334975	co-directional	-0.016815035	head-on	-0.103896104	co-directional	0.00998004	head-on	0.0624	head-on	0.017777778	co-directional	0.098214286	co-directional	-0.011111111	head-on	-0.085106383	head-on	0.037433155	head-on	-0.175572519	head-on	-0.127710843	co-directional	-0.175572519	head-on	0.086021505
GCA_000422125	-0.01754386	co-directional	-0.013565891	head-on	0.087420043	co-directional	0.109074244	co-directional	0.004048583	head-on	0.037151703	co-directional	0.205479452	co-directional	0.096629213	co-directional	0.128865979	head-on	0.029761905	head-on	-0.015384615	head-on	-0.044334975	co-directional	-0.016815035	head-on	-0.082767978	co-directional	0.00998004	head-on	0.062200957	head-on	0.016685206	co-directional	0.098214286	co-directional	-0.011111111	head-on	-0.085106383	head-on	0.159010601	head-on	-0.182879377	head-on	-0.118055556	co-directional	-0.182879377	head-on	0.091891892
GCA_000572125	-0.01754386	co-directional	-0.013565891	head-on	0.087420043	co-directional	0.110287303	co-directional	0.004048583	head-on	0.037151703	co-directional	0.205479452	co-directional	0.096629213	co-directional	0.138263666	head-on	0.031203566	head-on	-0.015384615	head-on	-0.044334975	co-directional	-0.016815035	head-on	-0.103896104	co-directional	0.00998004	head-on	0.063897764	head-on	0.017777778	co-directional	0.098214286	co-directional	-0.011111111	head-on	-0.085106383	head-on	0.037433155	head-on	-0.175572519	head-on	-0.126353791	co-directional	-0.175572519	head-on	0.086021505
GCA_000572155	-0.01754386	co-directional	-0.013565891	head-on	0.087420043	co-directional	0.110287303	co-directional	0.004048583	head-on	0.037151703	co-directional	0.205479452	co-directional	0.096629213	co-directional	0.138263666	head-on	0.031203566	head-on	-0.015384615	head-on	-0.044334975	co-directional	-0.016815035	head-on	-0.103896104	co-directional	0.00998004	head-on	0.063897764	head-on	0.017777778	co-directional	0.098214286	co-directional	-0.011111111	head-on	-0.085106383	head-on	0.037433155	head-on	-0.175572519	head-on	-0.126353791	co-directional	-0.175572519	head-on	0.090909091
GCA_000572175	-0.01754386	co-directional	-0.013565891	head-on	0.087420043	co-directional	0.110287303	co-directional	0.004048583	head-on	0.037151703	co-directional	0.205479452	co-directional	0.096629213	co-directional	0.138263666	head-on	0.031203566	head-on	-0.015384615	head-on	-0.044334975	co-directional	-0.016815035	head-on	-0.107750473	co-directional	0.00998004	head-on	0.063897764	head-on	0.017777778	co-directional	0.098214286	co-directional	-0.011111111	head-on	-0.085106383	head-on	0.037433155	head-on	-0.175572519	head-on	-0.126353791	co-directional	-0.175572519	head-on	0.086021505
GCA_000572195	-0.01754386	co-directional	-0.014520813	head-on	0.087420043	co-directional	0.110287303	co-directional	0.004048583	head-on	0.037151703	co-directional	0.205479452	co-directional	0.096629213	co-directional	0.138263666	head-on	0.031203566	head-on	-0.015384615	head-on	-0.044334975	co-directional	-0.016815035	head-on	-0.103896104	co-directional	0.00998004	head-on	0.063897764	head-on	0.017777778	co-directional	0.098214286	co-directional	-0.011111111	head-on	-0.085106383	head-on	0.037433155	head-on	-0.175572519	head-on	-0.126353791	co-directional	-0.175572519	head-on	0.086021505
GCA_000698475	-0.01754386	co-directional	-0.013565891	head-on	0.087420043	co-directional	0.109074244	co-directional	0.008130081	head-on	0.037151703	co-directional	0.205479452	co-directional	0.096629213	co-directional	0.128865979	head-on	0.031203566	head-on	-0.015384615	head-on	-0.044334975	co-directional	-0.016815035	head-on	-0.082417582	co-directional	0.00998004	head-on	0.063897764	head-on	0.017777778	co-directional	0.098214286	co-directional	-0.011111111	head-on	-0.085106383	head-on	-0.035587189	co-directional	0.178707224	co-directional	-0.126353791	co-directional	0.178707224	co-directional	0.086021505
GCA_000706665	-0.01754386	co-directional	-0.013565891	head-on	0.087420043	co-directional	0.109074244	co-directional	0.008130081	head-on	0.037151703	co-directional	0.205479452	co-directional	0.096629213	co-directional	0.128865979	head-on	0.031203566	head-on	-0.015384615	head-on	-0.044334975	co-directional	-0.016815035	head-on	-0.082417582	co-directional	0.00998004	head-on	0.063897764	head-on	0.017777778	co-directional	0.098214286	co-directional	-0.011111111	head-on	-0.085106383	head-on	0.159010601	head-on	-0.175572519	head-on	-0.115740741	co-directional	-0.175572519	head-on	0.086021505
GCA_000738445	-0.01754386	co-directional	-0.013565891	head-on	0.087420043	co-directional	0.109074244	co-directional	0.008130081	head-on	0.037151703	co-directional	0.205479452	co-directional	0.096629213	co-directional	0.128865979	head-on	0.031203566	head-on	-0.015384615	head-on	-0.04950495	co-directional	-0.016815035	head-on	-0.086657497	co-directional	0.012	head-on	0.063897764	head-on	0.017777778	co-directional	0.098214286	co-directional	-0.011111111	head-on	-0.085106383	head-on	0.159010601	head-on	-0.178707224	head-on	-0.126353791	co-directional	-0.178707224	head-on	0.086021505
GCA_000738475	-0.01754386	co-directional	-0.013565891	head-on	0.087420043	co-directional	0.109074244	co-directional	0.004048583	head-on	0.037151703	co-directional	0.205479452	co-directional	0.096629213	co-directional	0.12596401	head-on	0.031203566	head-on	-0.015384615	head-on	-0.044334975	co-directional	-0.016815035	head-on	-0.086657497	co-directional	0.00998004	head-on	0.063897764	head-on	0.017777778	co-directional	0.098214286	co-directional	-0.016759777	head-on	-0.085106383	head-on	0.035587189	head-on	0.178707224	co-directional	-0.126353791	co-directional	0.178707224	co-directional	0.081081081
GCA_000756525	-0.01754386	co-directional	-0.013565891	head-on	0.087866109	co-directional	0.110287303	co-directional	0.061425061	head-on	0.006134969	co-directional	0.205479452	co-directional	0.096629213	co-directional	0.128865979	head-on	0.031203566	head-on	-0.015384615	head-on	-0.044334975	co-directional	-0.016815035	head-on	-0.103896104	co-directional	0.00998004	head-on	0.063897764	head-on	0.017777778	co-directional	0.098214286	co-directional	-0.011111111	head-on	-0.085106383	head-on	0.159010601	head-on	-0.175572519	head-on	-0.126353791	co-directional	-0.175572519	head-on	0.086021505
GCA_000786505	-0.01754386	co-directional	-0.013565891	head-on	0.087420043	co-directional	0.109074244	co-directional	0.004048583	head-on	0.037151703	co-directional	0.205479452	co-directional	0.096629213	co-directional	0.128865979	head-on	0.031203566	head-on	-0.015384615	head-on	-0.044334975	co-directional	-0.016815035	head-on	-0.103896104	co-directional	0.00998004	head-on	0.0624	head-on	0.017777778	co-directional	0.098214286	co-directional	-0.011111111	head-on	-0.085106383	head-on	0.037433155	head-on	-0.175572519	head-on	-0.126353791	co-directional	-0.175572519	head-on	0.086021505
GCA_000828995	-0.01754386	co-directional	-0.015384615	head-on	0.087866109	co-directional	0.110898662	co-directional	0.004048583	head-on	0.03875969	co-directional	0.205479452	co-directional	0.096629213	co-directional	0.138263666	head-on	0.031203566	head-on	-0.015384615	head-on	-0.013513514	co-directional	-0.016815035	head-on	-0.086657497	co-directional	0.00998004	head-on	0.062200957	head-on	0.017777778	co-directional	0.088372093	co-directional	-0.011111111	head-on	-0.085106383	head-on	0.161971831	head-on	-0.175097276	head-on	-0.12573443	co-directional	-0.175097276	head-on	0.086021505
GCA_000831245	-0.01754386	co-directional	-0.013565891	head-on	0.087866109	co-directional	0.111111111	co-directional	0.061425061	head-on	0.008196721	co-directional	0.205479452	co-directional	0.096629213	co-directional	0.138263666	head-on	0.031203566	head-on	-0.015384615	head-on	-0.044334975	co-directional	-0.016815035	head-on	-0.086657497	co-directional	0.00998004	head-on	0.065810594	head-on	0.016685206	co-directional	0.098214286	co-directional	-0.011111111	head-on	-0.085106383	head-on	0.159010601	head-on	-0.178707224	head-on	-0.126353791	co-directional	-0.178707224	head-on	0.086021505
GCA_000954155	-0.01754386	co-directional	-0.013565891	head-on	0.087866109	co-directional	0.110287303	co-directional	0.061425061	head-on	0.006134969	co-directional	0.205479452	co-directional	0.096629213	co-directional	0.138263666	head-on	0.031203566	head-on	-0.015384615	head-on	-0.044334975	co-directional	-0.016815035	head-on	-0.103896104	co-directional	0.00998004	head-on	0.067524116	head-on	0.017777778	co-directional	0.098214286	co-directional	-0.011111111	head-on	-0.085106383	head-on	0.159010601	head-on	-0.175572519	head-on	-0.126353791	co-directional	-0.175572519	head-on	0.090909091
GCA_001275565	-0.01754386	co-directional	-0.015384615	head-on	0.087866109	co-directional	0.109074244	co-directional	0.026706231	head-on	0.039145907	co-directional	0.205479452	co-directional	0.096629213	co-directional	0.138263666	head-on	0.031203566	head-on	-0.015384615	head-on	-0.013513514	co-directional	-0.016815035	head-on	-0.103896104	co-directional	0.00998004	head-on	0.0624	head-on	0.017777778	co-directional	0.088372093	co-directional	-0.011111111	head-on	-0.080213904	head-on	0.159010601	head-on	-0.171875	head-on	-0.124413146	co-directional	-0.171875	head-on	0.086021505
GCA_001544675	-0.01754386	co-directional	-0.013565891	head-on	0.087420043	co-directional	0.10989011	co-directional	0.061425061	head-on	-0.006479482	co-directional	0.205479452	co-directional	0.096629213	co-directional	0.138263666	head-on	0.031203566	head-on	-0.015384615	head-on	-0.044334975	co-directional	-0.016815035	head-on	-0.086657497	co-directional	0.00998004	head-on	0.062200957	head-on	0.016685206	co-directional	0.098214286	co-directional	-0.011111111	head-on	-0.085106383	head-on	0.159010601	head-on	-0.178707224	head-on	-0.126353791	co-directional	-0.178707224	head-on	0.086021505
GCA_001544705	-0.01754386	co-directional	-0.013565891	head-on	0.087420043	co-directional	0.10989011	co-directional	0.061425061	head-on	-0.006479482	co-directional	0.205479452	co-directional	0.096629213	co-directional	0.138263666	head-on	0.031203566	head-on	-0.015384615	head-on	-0.044334975	co-directional	-0.016815035	head-on	-0.086657497	co-directional	0.00998004	head-on	0.062200957	head-on	0.016685206	co-directional	0.098214286	co-directional	-0.011111111	head-on	-0.085106383	head-on	0.159010601	head-on	-0.178707224	head-on	-0.126353791	co-directional	-0.178707224	head-on	0.086021505
GCA_001544895	-0.01754386	co-directional	-0.013565891	head-on	0.087420043	co-directional	0.109074244	co-directional	0.061425061	head-on	-0.00862069	co-directional	0.205479452	co-directional	0.096629213	co-directional	0.138263666	head-on	0.031203566	head-on	-0.015384615	head-on	-0.044334975	co-directional	-0.016815035	head-on	-0.103896104	co-directional	0.031914894	head-on			0.017777778	co-directional	0.098214286	co-directional	-0.011111111	head-on	-0.085106383	head-on	0.159010601	head-on	0.175572519	co-directional	-0.126353791	co-directional	0.175572519	co-directional	0.086021505
GCA_001544935	-0.01754386	co-directional	-0.014686248	head-on			0.109074244	co-directional	0.061425061	head-on	-0.00862069	co-directional	0.205479452	co-directional	0.096629213	co-directional	0.138263666	head-on	0.031203566	head-on			-0.044334975	co-directional	-0.010989011	head-on	-0.083906465	co-directional	0.031914894	head-on	0.063897764	head-on	-0.026476578	co-directional	0.098214286	co-directional	-0.011111111	head-on	-0.085106383	head-on	0.159010601	head-on	0.175572519	co-directional	-0.126353791	co-directional	0.175572519	co-directional	0.086021505
GCA_001544955	-0.01754386	co-directional	-0.013565891	head-on	0.087420043	co-directional	0.109074244	co-directional	0.061425061	head-on	-0.00862069	co-directional	0.205479452	co-directional	0.096629213	co-directional	0.138263666	head-on	0.031203566	head-on	-0.015384615	head-on	-0.044334975	co-directional	-0.016815035	head-on	-0.086419753	co-directional	0.00998004	head-on	0.062200957	head-on	0.017777778	co-directional	0.098214286	co-directional	-0.011111111	head-on	-0.085106383	head-on	0.161971831	head-on	0.178707224	co-directional	-0.126353791	co-directional	0.178707224	co-directional	0.086021505
GCA_001544985	0.01754386	head-on	0.013565891	co-directional	-0.087420043	head-on	-0.109074244	head-on	-0.061425061	co-directional	0.00862069	head-on	-0.205479452	head-on	-0.096629213	head-on	-0.138263666	co-directional	-0.031203566	co-directional	0.015384615	co-directional	0.044334975	head-on	0.016815035	co-directional	0.102439024	head-on	-0.00998004	co-directional	-0.062200957	co-directional	-0.017777778	head-on	-0.098214286	head-on	-0.011111111	head-on	-0.085106383	head-on	0.159010601	head-on	0.178707224	co-directional	-0.126658625	co-directional	0.178707224	co-directional	0.086021505
GCA_001545015	-0.003412969	co-directional	-0.013565891	head-on	0.087420043	co-directional	0.109074244	co-directional	0.061425061	head-on	-0.00862069	co-directional	0.205479452	co-directional	0.096629213	co-directional	0.138263666	head-on	0.031203566	head-on	-0.015384615	head-on	-0.049019608	co-directional	-0.016815035	head-on	-0.104234528	co-directional	0.00998004	head-on	0.062200957	head-on	0.0189099	co-directional	0.098214286	co-directional	-0.011111111	head-on	-0.085106383	head-on	0.159010601	head-on	0.178707224	co-directional	-0.126658625	co-directional	0.178707224	co-directional	0.086021505
GCA_001545055	-0.01754386	co-directional	-0.013565891	head-on	0.087420043	co-directional			0.029069767	head-on	0.008097166	co-directional	0.205479452	co-directional	0.096629213	co-directional	0.138263666	head-on	0.031203566	head-on	-0.015384615	head-on	-0.044334975	co-directional	-0.016815035	head-on			0.00998004	head-on	0.062200957	head-on	0.017777778	co-directional	0.098214286	co-directional	-0.011111111	head-on	-0.085106383	head-on	0.159010601	head-on	0.178707224	co-directional	-0.126353791	co-directional	0.178707224	co-directional	0.085106383
GCA_001702435	-0.01754386	co-directional	-0.015384615	head-on	0.087420043	co-directional	0.110287303	co-directional	0.029069767	head-on	0.033834586	co-directional	0.205479452	co-directional	0.096629213	co-directional	0.138263666	head-on	0.031203566	head-on	-0.015384615	head-on	-0.044334975	co-directional	-0.016815035	head-on	-0.103896104	co-directional	0.00998004	head-on	0.063897764	head-on	0.017777778	co-directional	0.098214286	co-directional	-0.011111111	head-on	0.080213904	co-directional	0.159010601	head-on	-0.171875	head-on	-0.120649652	co-directional	-0.171875	head-on	0.086021505
GCA_001708265	-0.01754386	co-directional	-0.015384615	head-on	0.087420043	co-directional	0.110287303	co-directional	0.029069767	head-on	0.033834586	co-directional	0.205479452	co-directional	0.096629213	co-directional	0.138263666	head-on	0.031203566	head-on	-0.015384615	head-on	-0.044334975	co-directional	-0.016815035	head-on	-0.103896104	co-directional	0.00998004	head-on	0.063897764	head-on	0.017777778	co-directional	0.098214286	co-directional	-0.011111111	head-on	-0.080213904	head-on	0.159010601	head-on	-0.175572519	head-on	-0.120649652	co-directional	-0.175572519	head-on	0.086021505
GCA_001855255	-0.01754386	co-directional	-0.015384615	head-on	0.087420043	co-directional	0.110287303	co-directional	0.004048583	head-on	0.037151703	co-directional	0.205479452	co-directional	0.096629213	co-directional	0.138263666	head-on	0.031203566	head-on	-0.015384615	head-on	-0.044334975	co-directional	-0.016815035	head-on	-0.103896104	co-directional	0.00998004	head-on	0.067524116	head-on	0.017777778	co-directional	0.088372093	co-directional	-0.011111111	head-on	-0.085106383	head-on	0.159010601	head-on	-0.171875	head-on	-0.120649652	co-directional	-0.171875	head-on	0.086021505
GCA_001922485	-0.01754386	co-directional	-0.013565891	head-on	0.087420043	co-directional	0.110287303	co-directional	0.061425061	head-on	0.006134969	co-directional	0.205479452	co-directional	0.096629213	co-directional	0.128865979	head-on	0.032738095	head-on	-0.015384615	head-on	-0.044334975	co-directional	-0.016815035	head-on	-0.086657497	co-directional	0.00998004	head-on	0.062200957	head-on	0.017777778	co-directional	0.098214286	co-directional	-0.011111111	head-on	-0.085106383	head-on	0.037300178	head-on			-0.126353791	co-directional			0.081081081
GCA_002072775	-0.01754386	co-directional	-0.013565891	head-on	0.087420043	co-directional	0.110287303	co-directional	0.061425061	head-on	0.006134969	co-directional	0.205479452	co-directional	0.096629213	co-directional	0.128865979	head-on	0.031203566	head-on	-0.015384615	head-on	-0.044334975	co-directional	-0.016815035	head-on	-0.086419753	co-directional	0.00998004	head-on	0.062200957	head-on	0.017777778	co-directional	0.098214286	co-directional	-0.011111111	head-on	-0.085106383	head-on					-0.126353791	co-directional			0.086021505
GCA_002116755	-0.01754386	co-directional	-0.013565891	head-on	0.087866109	co-directional	0.110287303	co-directional	0.061425061	head-on	0.006134969	co-directional	0.205479452	co-directional	0.096629213	co-directional	0.138263666	head-on	0.031203566	head-on	-0.015384615	head-on	-0.044334975	co-directional	-0.016815035	head-on	-0.103896104	co-directional	0.00998004	head-on	0.067524116	head-on	0.017777778	co-directional	0.098214286	co-directional	-0.011111111	head-on	-0.085106383	head-on	0.159010601	head-on	-0.175572519	head-on	-0.126353791	co-directional	-0.175572519	head-on	0.090909091
GCA_002116775	-0.01754386	co-directional	-0.013565891	head-on	0.087866109	co-directional	0.110287303	co-directional	0.061425061	head-on	0.006134969	co-directional	0.205479452	co-directional	0.096629213	co-directional	0.138263666	head-on	0.031203566	head-on	-0.015384615	head-on	-0.044334975	co-directional	-0.016815035	head-on	-0.103896104	co-directional	0.00998004	head-on	0.067524116	head-on	0.017777778	co-directional	0.098214286	co-directional	-0.011111111	head-on	-0.085106383	head-on	0.159010601	head-on	-0.175572519	head-on	-0.126353791	co-directional	-0.175572519	head-on	0.090909091
GCA_002116795	-0.01754386	co-directional	-0.013565891	head-on	0.087866109	co-directional	0.110287303	co-directional	0.061425061	head-on	0.006134969	co-directional	0.205479452	co-directional	0.096629213	co-directional	0.138263666	head-on	0.031203566	head-on	-0.015384615	head-on	-0.044334975	co-directional	-0.016815035	head-on	-0.103896104	co-directional	0.00998004	head-on	0.067524116	head-on	0.017777778	co-directional	0.098214286	co-directional	-0.011111111	head-on	-0.085106383	head-on	0.159010601	head-on	-0.175572519	head-on	-0.127710843	co-directional	-0.175572519	head-on	0.086021505
GCA_002116815	-0.01754386	co-directional	-0.013565891	head-on	0.087866109	co-directional	0.110287303	co-directional	0.061425061	head-on	0.006134969	co-directional	0.205479452	co-directional	0.096629213	co-directional	0.138263666	head-on	0.031203566	head-on	-0.015384615	head-on	-0.044334975	co-directional	-0.016815035	head-on	-0.103896104	co-directional	0.00998004	head-on	0.067524116	head-on	0.017777778	co-directional	0.098214286	co-directional	-0.011111111	head-on	-0.085106383	head-on	0.159010601	head-on	-0.175572519	head-on	-0.126353791	co-directional	-0.175572519	head-on	0.090909091
GCA_002116835	-0.01754386	co-directional	-0.013565891	head-on	0.087866109	co-directional	0.110287303	co-directional	0.061425061	head-on	0.006134969	co-directional	0.205479452	co-directional	0.096629213	co-directional	0.138263666	head-on	0.031203566	head-on	-0.015384615	head-on	-0.044334975	co-directional	-0.016815035	head-on	-0.103896104	co-directional	0.00998004	head-on	0.067524116	head-on	0.017777778	co-directional	0.098214286	co-directional	-0.011111111	head-on	-0.085106383	head-on	0.159010601	head-on	-0.175572519	head-on	-0.126353791	co-directional	-0.175572519	head-on	0.090909091
GCA_002116855	-0.01754386	co-directional	-0.013565891	head-on	0.087866109	co-directional	0.110287303	co-directional	0.061425061	head-on	0.006134969	co-directional	0.205479452	co-directional	0.096629213	co-directional	0.138263666	head-on	0.031203566	head-on	-0.015384615	head-on	-0.044334975	co-directional	-0.016815035	head-on	-0.103896104	co-directional	0.00998004	head-on	0.067524116	head-on	0.017777778	co-directional	0.098214286	co-directional	-0.011111111	head-on	-0.085106383	head-on	0.159010601	head-on	-0.175572519	head-on	-0.126353791	co-directional	-0.175572519	head-on	0.090909091
GCA_002208235	-0.01754386	co-directional	-0.013565891	head-on	0.087420043	co-directional	0.110287303	co-directional	0.064039409	head-on	0.006134969	co-directional	0.205479452	co-directional	0.096629213	co-directional	0.128865979	head-on	0.031203566	head-on	-0.015384615	head-on	-0.044334975	co-directional	-0.016815035	head-on	-0.082417582	co-directional	0.00998004	head-on	0.063897764	head-on	0.017777778	co-directional	0.098214286	co-directional	-0.011111111	head-on	-0.085106383	head-on					-0.126353791	co-directional			0.086021505
Supplemental Data. Inverted alleles identified by whole-closed-genome analysis. The genes for which an inverted allele was identified in a particular lineage among 54 closed Mtb genomes are presented. Gene orientation and GC skew data are shown for each allele (either the inverted alleles or the non-inverted alleles). Data were collected and combined as follows: Homologous genes from each strain …
[truncated: 429 more columns]
